# Supplementary material for: Incidence of Acute Kidney Injury in Autologous Hematopoietic Stem Cell Transplant Recipients According to the Administration of Empirical Amikacin: A Two-Centre Retrospective Cohort Study
Source: Antibiotics (Basel). 2025 Sep 11;14(9):919. doi: 10.3390/antibiotics14090919 (PMC12466445; doi:10.3390/antibiotics14090919)
Supplement: Supplementary file 1 [file antibiotics-14-00919-s001.zip]

Archive with 1 entries (1 files):
- antibiotics-3846626-supplementary.pdf
